# Supplementary material for: Effectiveness of Flattening-Filter-Free versus Flattened Beams in V79 and Glioblastoma Patient-Derived Stem-like Cells
Source: Int J Mol Sci. 2023 Jan 6;24(2):1107. doi: 10.3390/ijms24021107 (PMC9861147; doi:10.3390/ijms24021107)
Supplement: Supplementary file 1 [file ijms-24-01107-s001.zip]

Archive with 3 entries (2 files):
- ijms-2043403-supplementary/
- ijms-2043403-supplementary/Supplementary figures.pdf
- ijms-2043403-supplementary/Table S1.pdf
